# Supplementary material for: A Review of N-(1,3-Dimethylbutyl)-N′-phenyl-p-Phenylenediamine (6PPD) and Its Derivative 6PPD-Quinone in the Environment
Source: Toxics. 2024 May 28;12(6):394. doi: 10.3390/toxics12060394 (PMC11209267; doi:10.3390/toxics12060394)
Supplement: Supplementary file 1 [file toxics-12-00394-s001.zip]

Archive with 1 entries (1 files):
- toxics-2983363-supplementary.pdf
